# Supplementary material for: Rediscovery and lectotypification of Diplazium velutinum Holttum (Athyriaceae), a rare endemic fern from Peninsular Malaysia
Source: PhytoKeys. 2026 Jun 11;276:139–49. doi: 10.3897/phytokeys.276.197738 (PMC13280547; doi:10.3897/phytokeys.276.197738)
Supplement: XML Treatment for Diplazium velutinum [file phytokeys.276.197738-treatment1.xml]

<!DOCTYPE tp:taxon-treatment
  PUBLIC "-//TaxonX//DTD Taxonomic Treatment Publishing DTD v0 20100105//EN" "tax-treatment-NSO.dtd">
<tp:taxon-treatment xmlns:tp="http://www.plazi.org/taxpub"><tp:treatment-meta><kwd-group><label>Taxon classification</label><kwd>
                <named-content content-type="kingdom">Plantae</named-content>
              </kwd><kwd>
                <named-content content-type="order">Polypodiales</named-content>
              </kwd><kwd>
                <named-content content-type="family">Athyriaceae</named-content>
              </kwd></kwd-group><mixed-citation publication-type="journal"><person-group><name><surname>Aliah</surname><given-names>Nur</given-names></name><name><surname>Nadhirah</surname><given-names>Nurul</given-names></name><name><surname>Maideen</surname><given-names>Haja</given-names></name><name><surname>Norhazrina</surname><given-names>Nik</given-names></name><name><surname>Khamis</surname><given-names>Shamsul</given-names></name><name><surname>Mohd Yusop</surname><given-names>Syazwani</given-names></name><name><surname>Basir</surname><given-names>Syazwani</given-names></name><name><surname>Syazwana</surname><given-names>Nur</given-names></name><name><surname>Zainal Abidin</surname><given-names>Danial Hariz</given-names></name><name><surname>Zainee</surname><given-names>Nur Farah Ain</given-names></name></person-group><article-title>Rediscovery and lectotypification of <italic><tp:taxon-name><tp:taxon-name-part taxon-name-part-type="genus" reg="Diplazium">Diplazium</tp:taxon-name-part> <tp:taxon-name-part taxon-name-part-type="species" reg="velutinum">velutinum</tp:taxon-name-part></tp:taxon-name></italic> Holttum (<tp:taxon-name><tp:taxon-name-part taxon-name-part-type="family" reg="Athyriaceae">Athyriaceae</tp:taxon-name-part></tp:taxon-name>), a rare endemic fern from Peninsular Malaysia</article-title><source>PhytoKeys</source><day>11</day><month>06</month><year>2026</year><volume>276</volume><fpage>139</fpage><lpage>149</lpage><pub-id pub-id-type="doi">10.3897/phytokeys.276.197738</pub-id></mixed-citation></tp:treatment-meta><tp:nomenclature><tp:taxon-name><object-id xmlns:xlink="http://www.w3.org/1999/xlink" content-type="arpha" xlink:type="simple">5081F89D-1CBA-5627-90AF-E373CCB9E305</object-id>
                    		<tp:taxon-name-part taxon-name-part-type="genus" reg="Diplazium">Diplazium</tp:taxon-name-part> <tp:taxon-name-part taxon-name-part-type="species" reg="velutinum">velutinum</tp:taxon-name-part>
                    	</tp:taxon-name><tp:taxon-authority>Holttum, Gardens’ Bulletin Straits Settlements 9: 126. 1937.</tp:taxon-authority></tp:nomenclature><tp:treatment-sec sec-type="Lectotype (designated here)"><title>Lectotype (designated here).</title><p>• R.E. Holttum S.F.N. 31221 (<named-content xmlns:xlink="http://www.w3.org/1999/xlink" content-type="dwc:institutional_code" xlink:title="Singapore Botanic Gardens" xlink:href="https://scientific-collections.gbif.org/institution/b0fb6fa3-633b-4486-9018-8f746603946e" xlink:type="simple">SING</named-content>!); K [K000492397, K000451191, K000492398]! and L [L.3514169]!.</p></tp:treatment-sec><tp:treatment-sec sec-type="Syntypes"><title>Syntypes.</title><p>• R.E. Holttum S.F.N. 31221 (<named-content xmlns:xlink="http://www.w3.org/1999/xlink" content-type="dwc:institutional_code" xlink:title="Singapore Botanic Gardens" xlink:href="https://scientific-collections.gbif.org/institution/b0fb6fa3-633b-4486-9018-8f746603946e" xlink:type="simple">SING</named-content>!, K [K000492397, K000451191, K000492398]!, L [L.3514169]!), Pahang, Cameron Highlands, Jalan Telom, 47<sup>th</sup> mile, <named-content xmlns:xlink="http://www.w3.org/1999/xlink" content-type="dwc:verbatimCoordinates" xlink:type="simple">4°28'N, 101°23'E</named-content>, 1,463 m elev., Malaysia, 14 May 1936; • R.E. Holttum S.F.N. 23428 (K!), Pahang, Cameron Highlands, 4,800 ft., MALAYSIA, 5 Apr 1930.</p><p>In his original treatment, Holttum listed two specimens under a single “Type” heading—S.F.N. 31221 and S.F.N. 23428—without designating a holotype and cited no additional material under a separate “Other specimens” entry, as he did for other species in the same paper. These two specimens therefore constitute syntypes, and lectotypification is required to fix the nomenclatural type.</p><p>S.F.N. 31221 is selected as the lectotype over S.F.N. 23428 for the following reasons. First, S.F.N. 31221 is the more complete and diagnostically informative specimen, collected from the same locality (Cameron Highlands, 47<sup>th</sup> mile, Telom Road, 4,800 ft) explicitly cited in Holttum’s (1937) morphological description and ecological note that the species grows in “the wettest and shadiest mountain forest, near streams.” Second, S.F.N. 31221 is represented by five sheets across three herbaria—three sheets at Kew (K000492397, K000451191, K000492398), one at <named-content xmlns:xlink="http://www.w3.org/1999/xlink" content-type="dwc:institutional_code" xlink:title="Singapore Botanic Gardens" xlink:href="https://scientific-collections.gbif.org/institution/b0fb6fa3-633b-4486-9018-8f746603946e" xlink:type="simple">SING</named-content>, and one at Naturalis (L)—providing exceptional accessibility for future workers, further supporting its selection over S.F.N. 23428, which is held at a single institution. Third, S.F.N. 23428, collected earlier in 1930 from a less precisely localized Cameron Highlands site, appears to have been cited by Holttum as a secondary supporting record. Designation of S.F.N. 31221 therefore best serves nomenclatural stability and is consistent with the intent of Art. 9.12 of the International Code of Nomenclature for algae, fungi, and plants (<xref ref-type="bibr" rid="B18">Turland et al. 2018</xref>), which recommends selecting the lectotype that most completely represents the protologue.</p></tp:treatment-sec><tp:treatment-sec sec-type="Description"><title>Description.</title><p><bold><italic>Rhizome</italic></bold> short, erect. <bold><italic>Stipe</italic></bold> to 40 cm long, densely clothed with multicellular brown hairs; <bold><italic>scales</italic></bold> nearly black, tapering, entire, to 10 × 0.8 mm. <bold><italic>Lamina</italic></bold> bipinnatifid–tripinnatifid, to 25 × 15 cm; rachis and costa with dense brown indument. <bold><italic>Pinnae</italic></bold> 12–15 pairs; sub-basal pinnae largest, to 8 × 3 cm. <bold><italic>Pinnules</italic></bold> to 12 × 4 mm, margin ciliate or lobed to halfway to costule. <bold><italic>Venation</italic></bold> free, 7–10–jugate. <bold><italic>Sori</italic></bold> diplazioid; indusium thin, broad. <bold><italic>Stele</italic></bold> in transverse section at upper stipe.</p></tp:treatment-sec><tp:treatment-sec sec-type="Differential diagnosis"><title>Differential diagnosis.</title><p><italic><tp:taxon-name><tp:taxon-name-part taxon-name-part-type="genus" reg="Diplazium">Diplazium</tp:taxon-name-part> <tp:taxon-name-part taxon-name-part-type="species" reg="velutinum">velutinum</tp:taxon-name-part></tp:taxon-name></italic> differs from <italic><tp:taxon-name><tp:taxon-name-part taxon-name-part-type="genus" reg="Diplazium">D.</tp:taxon-name-part> <tp:taxon-name-part taxon-name-part-type="species" reg="tomentosum">tomentosum</tp:taxon-name-part></tp:taxon-name></italic> (Table <xref ref-type="table" rid="T1">1</xref>) in its bipinnatifid–tripinnatifid lamina (vs. pinnate–bipinnatifid), nearly black stipe scales to 10 mm long (vs. pale brown, ca. 4 mm), indument covering the entire stipe and abaxial lamina (vs. restricted to costa and rachis), and restriction to upper montane forest above 1,400 m.</p><table-wrap id="T1" position="float" orientation="portrait"><label>Table 1.</label><caption><p>Morphological comparison of <italic><tp:taxon-name><tp:taxon-name-part taxon-name-part-type="genus" reg="Diplazium">Diplazium</tp:taxon-name-part> <tp:taxon-name-part taxon-name-part-type="species" reg="velutinum">velutinum</tp:taxon-name-part></tp:taxon-name></italic> and three allied species.<bold/></p></caption><table><tbody><tr><th rowspan="1" colspan="1">Character</th><th rowspan="1" colspan="1">
                      <italic><tp:taxon-name><tp:taxon-name-part taxon-name-part-type="genus" reg="Diplazium">D.</tp:taxon-name-part> <tp:taxon-name-part taxon-name-part-type="species" reg="velutinum">velutinum</tp:taxon-name-part></tp:taxon-name>*</italic>
                    </th><th rowspan="1" colspan="1">
                      <italic>
                        <tp:taxon-name><tp:taxon-name-part taxon-name-part-type="genus" reg="Diplazium">D.</tp:taxon-name-part> <tp:taxon-name-part taxon-name-part-type="species" reg="tomentosum">tomentosum</tp:taxon-name-part></tp:taxon-name>
                      </italic>
                    </th><th rowspan="1" colspan="1">
                      <italic>
                        <tp:taxon-name><tp:taxon-name-part taxon-name-part-type="genus" reg="Diplazium">D.</tp:taxon-name-part> <tp:taxon-name-part taxon-name-part-type="species" reg="crenatoserratum">crenatoserratum</tp:taxon-name-part></tp:taxon-name>
                      </italic>
                    </th><th rowspan="1" colspan="1">
                      <italic>
                        <tp:taxon-name><tp:taxon-name-part taxon-name-part-type="genus" reg="Diplazium">D.</tp:taxon-name-part> <tp:taxon-name-part taxon-name-part-type="species" reg="prescottianum">prescottianum</tp:taxon-name-part></tp:taxon-name>
                      </italic>
                    </th></tr><tr><td rowspan="1" colspan="1">Frond size (cm)</td><td rowspan="1" colspan="1">To 25 × 15</td><td rowspan="1" colspan="1">to 35 × 15 (usually smaller)</td><td rowspan="1" colspan="1">To 30 × 12</td><td rowspan="1" colspan="1">To 20 × 10</td></tr><tr><td rowspan="1" colspan="1">Stipe length (cm)</td><td rowspan="1" colspan="1">To ~40</td><td rowspan="1" colspan="1">To ~40</td><td rowspan="1" colspan="1">To ~35</td><td rowspan="1" colspan="1">To ~30</td></tr><tr><td rowspan="1" colspan="1">Rhizome</td><td rowspan="1" colspan="1">Short, erect</td><td rowspan="1" colspan="1">Short, erect</td><td rowspan="1" colspan="1">Short, erect</td><td rowspan="1" colspan="1">Short, erect</td></tr><tr><td rowspan="1" colspan="1">Stipe scale size (mm)</td><td rowspan="1" colspan="1">10 × 0.8</td><td rowspan="1" colspan="1">4 × 0.5</td><td rowspan="1" colspan="1">3–4 × 0.5</td><td rowspan="1" colspan="1">&lt; 6 × 0.4</td></tr><tr><td rowspan="1" colspan="1">Scale margin</td><td rowspan="1" colspan="1">Entire</td><td rowspan="1" colspan="1">Entire</td><td rowspan="1" colspan="1">Dentate</td><td rowspan="1" colspan="1">Dentate</td></tr><tr><td rowspan="1" colspan="1">Scale color</td><td rowspan="1" colspan="1">Blackish brown</td><td rowspan="1" colspan="1">Reddish brown</td><td rowspan="1" colspan="1">Dark brown</td><td rowspan="1" colspan="1">Reddish brown</td></tr><tr><td rowspan="1" colspan="1">Lamina dissection</td><td rowspan="1" colspan="1">Bipinnatifid–tripinnatifid; pinnate at pinna base only, otherwise lobed to costa</td><td rowspan="1" colspan="1">Pinnate–bipinnatifid</td><td rowspan="1" colspan="1">Bipinnatifid</td><td rowspan="1" colspan="1">Bipinnate</td></tr><tr><td rowspan="1" colspan="1">Pinna base</td><td rowspan="1" colspan="1">Truncate, tapering to acute–acuminate apex; pinnules at 90° to rachis</td><td rowspan="1" colspan="1">Cuneate; upper pinnae often auriculate</td><td rowspan="1" colspan="1">Cuneate</td><td rowspan="1" colspan="1">Cuneate</td></tr><tr><td rowspan="1" colspan="1">Rachis indument</td><td rowspan="1" colspan="1">Stellate hairs</td><td rowspan="1" colspan="1">Stellate hairs</td><td rowspan="1" colspan="1">Stellate hairs (dense)</td><td rowspan="1" colspan="1">Sparse hairs</td></tr><tr><td rowspan="1" colspan="1">Spore ornamentation</td><td rowspan="1" colspan="1">Cristate with alate folds and irregular gaps between adjacent folds</td><td rowspan="1" colspan="1">Broadly winged perispore folds</td><td rowspan="1" colspan="1">Interconnected folds forming a mesh-like pattern</td><td rowspan="1" colspan="1">Low rugate folds</td></tr><tr><td rowspan="1" colspan="1">Stele shape (upper stipe)</td><td rowspan="1" colspan="1">U–shaped</td><td rowspan="1" colspan="1">U–shaped</td><td rowspan="1" colspan="1">U–shaped</td><td rowspan="1" colspan="1">U–shaped</td></tr><tr><td rowspan="1" colspan="1">Pinnule margin</td><td rowspan="1" colspan="1">Ciliate or lobed to 1/2 costule</td><td rowspan="1" colspan="1">Lobed to 1/3–1/2 costule</td><td rowspan="1" colspan="1">Serrate–dentate</td><td rowspan="1" colspan="1">Serrate</td></tr><tr><td rowspan="1" colspan="1">Elevation range</td><td rowspan="1" colspan="1">1,463–1,687 m</td><td rowspan="1" colspan="1">Lowland to 800 m</td><td rowspan="1" colspan="1">200–900 m</td><td rowspan="1" colspan="1">400–1,200 m</td></tr></tbody></table><table-wrap-foot><fn><p>* Data based on fresh material and <named-content xmlns:xlink="http://www.w3.org/1999/xlink" content-type="dwc:institutional_code" xlink:title="Universiti Kebangsaan Malaysia" xlink:href="https://scientific-collections.gbif.org/institution/15e61884-f5f8-4196-9628-d6d7d2bd5c63" xlink:type="simple">UKMB</named-content> specimens collected in 2018 (NA2018-49, NA2018-52).</p></fn></table-wrap-foot></table-wrap></tp:treatment-sec><ref-list><ref id="B18"><mixed-citation xmlns:xlink="http://www.w3.org/1999/xlink" xlink:type="simple">Turland NJ, Wiersema JH, Barrie FR, Greuter W, Hawksworth DL, Herendeen PS, Knapp S, Kusber W-H, Li D-Z, Marhold K, May TW, McNeill J, Monro AM, Prado J, Price MJ, Smith GF [Eds] (2018) International Code of Nomenclature for <tp:taxon-name><tp:taxon-name-part taxon-name-part-type="above-family">Algae</tp:taxon-name-part></tp:taxon-name>, <tp:taxon-name><tp:taxon-name-part taxon-name-part-type="kingdom">Fungi</tp:taxon-name-part></tp:taxon-name>, and Plants (Shenzhen Code). Regnum Vegetabile 159. Koeltz Botanical Books, Glashütten. <ext-link xlink:href="10.12705/Code.2018" ext-link-type="doi" xlink:type="simple">https://doi.org/10.12705/Code.2018</ext-link></mixed-citation></ref></ref-list></tp:taxon-treatment>
